# Supplementary material for: The Effects of Technological Interventions on Social Participation of Community-Dwelling Older Adults with and without Dementia: A Systematic Review
Source: J Clin Med. 2021 May 25;10(11):2308. doi: 10.3390/jcm10112308 (PMC8198527; doi:10.3390/jcm10112308)
Supplement: Supplementary file 1 [file jcm-10-02308-s001.zip]

Archive with 2 entries (2 files):
- Appendix A.pdf
- Appendix B.pdf
